# Supplementary material for: Prediction of financial deficits of postoperative patients in the intensive care unit using machine learning
Source: JA Clin Rep. 2025 Oct 21;11:57. doi: 10.1186/s40981-025-00819-3 (PMC12540221; doi:10.1186/s40981-025-00819-3)
Supplement: Supplementary file 1 — Additional file 1: Table 1. Variables used in modeling. [file 40981_2025_819_MOESM1_ESM.xlsx]

## Sheet: supply_factor0410
Additional Table 1. Variables used in modeling
	0	1	2	3	4
SOFA score (points)
Respiration
PaO2/FiO2 ratio (mmHg)	≥ 400	< 400	< 300	< 200	< 100
Coagulation
PLT (103/nm3)	≥ 150	< 150	< 100	< 50	< 20
Liver
T-Bil (μmol/L)	< 1.2	1.2–1.9	2.0–5.9	6.0–11.9	> 12.0
Cardiovascular
Hypotension	MAP ≥ 70 mmHg	MAP < 70 mmHg	DOPA < 5 or DOB (any dose)	DOPA > 5 or epinephrine ≤ 0.1 or norepinephrine ≤ 0.1	DOPA > 15 or epinephrine > 0.1 or norepinephrine > 0.1
Central nervous system
Glasgow Coma Score (points)	15	13–14	10–12	6–9	< 6
Renal
Creatinine (mg/dL) or urine output	< 1.2	1.2–1.9	2.0–3.4	3.5–4.9 or < 500	> 5.0 or < 200
Monitoring and treatment
ECG monitoring	No	Yes
Infusion pump system	No	Yes
Intra-arterial blood pressure monitoring	No		Yes
Syringe pump system	No	Yes
Central venous catheter monitoring	No		Yes
Invasive ventilatory support	No		Yes
Transfusion therapy	No		Yes
Pulmonary artery catheter monitoring	No		Yes
Additional treatment	No		Yes
(CHDF, IABP, PCPS, VAD, ICP monitoring)
Functional status in patients
Toss and turn	Possible	Assistance required	Impossible
Transfer	Possible	Assistance required	Impossible
Tooth brushing	Possible	Assistance required
Eating independently	Possible	Assistance required	Impossible
Changing of clothes	Possible	Assistance required	Impossible
The instructions for medical examination can be understood	Yes	No
Dangerous action	No		Yes
SOFA scores were used at the time of ICU admission. Monitoring and treatment and functional status in patients were assessed on the first day of ICU admission.
SOFA, sequential organ failure assessment; ECG, electrocardiogram; CHDF, continuous hemodiafiltration; IABP, intra-aortic balloon pumping; VAD, ventricular assist device; ICP, intracranial pressure; MAP, mean arterial; pressure; PLT, platelet count; T-Bil, total bilirubin; PaO2, partial pressure of oxygen in the arterial blood; ICU, intensive care unit; FiO2, fraction of inspired oxygen; DOPA,dop…
