# Supplementary material for: Prediction of financial deficits of postoperative patients in the intensive care unit using machine learning
Source: JA Clin Rep. 2025 Oct 21;11:57. doi: 10.1186/s40981-025-00819-3 (PMC12540221; doi:10.1186/s40981-025-00819-3)
Supplement: Supplementary file 2 — Additional file 2: Table 2. Results of sensitivity analysis. [file 40981_2025_819_MOESM2_ESM.xlsx]

## Sheet: Table2_20250814
(n = 8,665)	ROC-AUC	Accuracy	F1 score	Precision	Recall
Random Forest	0.841	0.82	0.297	0.188	0.707
